# Supplementary material for: Metabolomics Insights into Chemical Convergence in Xanthomonas perforans and Metabolic Changes Following Treatment with the Small Molecule Carvacrol
Source: Metabolites. 2021 Dec 16;11(12):879. doi: 10.3390/metabo11120879 (PMC8706651; doi:10.3390/metabo11120879)
Supplement: Supplementary file 1 [file metabolites-11-00879-s001.zip]

Archive with 3 entries (3 files):
- Supplementary File 1-revised.pdf
- Supplementary File 2-revised.pdf
- Supplementary File 3-revised.pdf
